# Supplementary material for: Whole-Genome Sequence of Potamopyrgus antipodarum—A Model System for the Maintenance of Sexual Reproduction—Reveals a Recent Whole-Genome Duplication
Source: Genome Biol Evol. 2025 Nov 5;17(11):evaf192. doi: 10.1093/gbe/evaf192 (PMC12596079; doi:10.1093/gbe/evaf192)
Supplement: evaf192_Supplementary_Data [file evaf192_supplementary_data.zip]

Archive with 2 entries (2 files):
- SupplementaryTables.xlsx
- Supplementary_Information_combined.pdf
